# Supplementary material for: Associations between single nucleotide polymorphisms in the FAS pathway and acute kidney injury
Source: Crit Care. 2015 Oct 19;19:368. doi: 10.1186/s13054-015-1084-5 (PMC4610046; doi:10.1186/s13054-015-1084-5)
Supplement: Additional file 1: Table S1. — Genes (n = 45) in the Fas/Fas ligand (FasL) pathway characterized using tag single nucleotide polymorphisms (tagSNPs). Table S2. TagSNPs genotyped using Illumina GoldenGate genotyping assays. Table S3a. Outcomes by acute kidney injury (AKI) stage in Caucasians. Table S3b. Outcomes by AKI stage in African-Americans. Table S4. Characteristics of African-Americans in the Fluid and Catheter Treatment Trial (FACTT) with genotype data (n = 88). Table S5a. Odds ratios for AKI associated with individual SNPs among Caucasians (comparing no AKI vs. stage 1–3 AKI). Table S5b. Odds ratios for AKI associated with individual SNPs among Caucasians (comparing no AKI vs. stage 2–3 AKI). Table S6a. Odds ratios for AKI associated with individual SNPs among African-Americans (comparing no AKI vs. stage 1–3 AKI). Table S6b. Odds ratios for AKI associated with individual SNPs among African-Americans (comparing no AKI vs. stage 2–3 AKI). Table S7a. Fas/FasL pathway polymorphisms in the FACTT associated (p <0.05) with AKI susceptibility in African-American subjects from the FACTT. Table S7b. Fas/FasL pathway polymorphisms in the FACTT associated (p <0.05) with AKI (stage 2–3 vs. stage 0) in African-Americans (Stage 1 excluded). (XML 972 bytes) [file 13054_2015_1084_MOESM1_ESM.xml]

<?xml version="1.0" encoding="UTF-8"?>
<funding-group><award-group id="ID0EIQAE805"><funding-source funder-id="http://dx.doi.org/10.13039/100000062">National Institute of Diabetes and Digestive and Kidney Diseases (US)</funding-source><award-id>T32DK007467-29</award-id><principal-award-recipient><principal-award-recipient-first-name>Christine</principal-award-recipient-first-name><principal-award-recipient-last-name>Hsu</principal-award-recipient-last-name></principal-award-recipient></award-group><award-group id="ID0EURAE806"><funding-source funder-id="http://dx.doi.org/10.13039/100000062">National Institute of Diabetes and Digestive and Kidney Diseases (US)</funding-source><award-id>T32DK007467-29</award-id><principal-award-recipient><principal-award-recipient-first-name>Paramita</principal-award-recipient-first-name><principal-award-recipient-last-name>Mukherjee</principal-award-recipient-last-name></principal-award-recipient></award-group></funding-group>
